# Supplementary material for: Reproducible image handling and analysis
Source: EMBO J. 2021 Jan 22;40(3):e105889. doi: 10.15252/embj.2020105889 (PMC7849301; doi:10.15252/embj.2020105889)
Supplement: Supplementary file 1 — Source Data for Boxes [file EMBJ-40-e105889-s001.zip]

Archive with 81 entries (60 files):
- EMBOJ-2020-105889_Original_Images/
- EMBOJ-2020-105889_Original_Images/Box4/
- EMBOJ-2020-105889_Original_Images/Box4/EMBOJ-2020-105889_box-4_enhanced.png
- __MACOSX/
- __MACOSX/EMBOJ-2020-105889_Original_Images/
- __MACOSX/EMBOJ-2020-105889_Original_Images/Box4/
- __MACOSX/EMBOJ-2020-105889_Original_Images/Box4/._EMBOJ-2020-105889_box-4_enhanced.png
- EMBOJ-2020-105889_Original_Images/Box4/Icon
- __MACOSX/EMBOJ-2020-105889_Original_Images/Box4/._Icon
- EMBOJ-2020-105889_Original_Images/Box4/EMBOJ-2020-105889_box-4_original.png
- __MACOSX/EMBOJ-2020-105889_Original_Images/Box4/._EMBOJ-2020-105889_box-4_original.png
- __MACOSX/EMBOJ-2020-105889_Original_Images/._Box4
- EMBOJ-2020-105889_Original_Images/Box6.1/
- EMBOJ-2020-105889_Original_Images/Box6.1/EMBOJ-2020-105889_box6-1_figure.png
- __MACOSX/EMBOJ-2020-105889_Original_Images/Box6.1/
- __MACOSX/EMBOJ-2020-105889_Original_Images/Box6.1/._EMBOJ-2020-105889_box6-1_figure.png
- EMBOJ-2020-105889_Original_Images/Box6.1/Icon
- __MACOSX/EMBOJ-2020-105889_Original_Images/Box6.1/._Icon
- EMBOJ-2020-105889_Original_Images/Box6.1/EMBOJ-2020-105889_box6-1_recorder_results.png
- __MACOSX/EMBOJ-2020-105889_Original_Images/Box6.1/._EMBOJ-2020-105889_box6-1_recorder_results.png
- EMBOJ-2020-105889_Original_Images/Box6.1/EMBOJ-2020-105889_box6-1_workflowEditor.png
- __MACOSX/EMBOJ-2020-105889_Original_Images/Box6.1/._EMBOJ-2020-105889_box6-1_workflowEditor.png
- EMBOJ-2020-105889_Original_Images/Box6.1/EMBOJ-2020-105889_box6-1_embryos.png
- __MACOSX/EMBOJ-2020-105889_Original_Images/Box6.1/._EMBOJ-2020-105889_box6-1_embryos.png
- __MACOSX/EMBOJ-2020-105889_Original_Images/._Box6.1
- EMBOJ-2020-105889_Original_Images/.DS_Store
- __MACOSX/EMBOJ-2020-105889_Original_Images/._.DS_Store
- EMBOJ-2020-105889_Original_Images/Icon
- __MACOSX/EMBOJ-2020-105889_Original_Images/._Icon
- EMBOJ-2020-105889_Original_Images/Box3.2/
- EMBOJ-2020-105889_Original_Images/Box3.2/Icon
- __MACOSX/EMBOJ-2020-105889_Original_Images/Box3.2/
- __MACOSX/EMBOJ-2020-105889_Original_Images/Box3.2/._Icon
- EMBOJ-2020-105889_Original_Images/Box3.2/EMBOJ-2020-105889_Box3-2_circles_figure.png
- __MACOSX/EMBOJ-2020-105889_Original_Images/Box3.2/._EMBOJ-2020-105889_Box3-2_circles_figure.png
- __MACOSX/EMBOJ-2020-105889_Original_Images/._Box3.2
- EMBOJ-2020-105889_Original_Images/Box3.4/
- EMBOJ-2020-105889_Original_Images/Box3.4/Icon
- __MACOSX/EMBOJ-2020-105889_Original_Images/Box3.4/
- __MACOSX/EMBOJ-2020-105889_Original_Images/Box3.4/._Icon
- EMBOJ-2020-105889_Original_Images/Box3.4/EMBOJ-2020-105889_box3-4figure.png
- __MACOSX/EMBOJ-2020-105889_Original_Images/._Box3.4
- EMBOJ-2020-105889_Original_Images/Box3.3/
- EMBOJ-2020-105889_Original_Images/Box3.3/Icon
- __MACOSX/EMBOJ-2020-105889_Original_Images/Box3.3/
- __MACOSX/EMBOJ-2020-105889_Original_Images/Box3.3/._Icon
- EMBOJ-2020-105889_Original_Images/Box3.3/EMBOJ-2020-105889_Box3-3_scientifig_v1.png
- __MACOSX/EMBOJ-2020-105889_Original_Images/._Box3.3
- EMBOJ-2020-105889_Original_Images/Box9/
- EMBOJ-2020-105889_Original_Images/Box9/Icon
- __MACOSX/EMBOJ-2020-105889_Original_Images/Box9/
- __MACOSX/EMBOJ-2020-105889_Original_Images/Box9/._Icon
- EMBOJ-2020-105889_Original_Images/Box9/EMBOJ-2020-105889_box9_ZENODO_example.png
- __MACOSX/EMBOJ-2020-105889_Original_Images/Box9/._EMBOJ-2020-105889_box9_ZENODO_example.png
- __MACOSX/EMBOJ-2020-105889_Original_Images/._Box9
- EMBOJ-2020-105889_Original_Images/Box6.2/
- EMBOJ-2020-105889_Original_Images/Box6.2/.DS_Store
- __MACOSX/EMBOJ-2020-105889_Original_Images/Box6.2/
- __MACOSX/EMBOJ-2020-105889_Original_Images/Box6.2/._.DS_Store
- EMBOJ-2020-105889_Original_Images/Box6.2/Icon
- __MACOSX/EMBOJ-2020-105889_Original_Images/Box6.2/._Icon
- EMBOJ-2020-105889_Original_Images/Box6.2/EMBOJ-2020-105889_box6-2_IJcodes_workflow.png
- __MACOSX/EMBOJ-2020-105889_Original_Images/Box6.2/._EMBOJ-2020-105889_box6-2_IJcodes_workflow.png
- EMBOJ-2020-105889_Original_Images/Box6.2/EMBOJ-2020-105889_box6-2_outputs.png
- __MACOSX/EMBOJ-2020-105889_Original_Images/Box6.2/._EMBOJ-2020-105889_box6-2_outputs.png
- __MACOSX/EMBOJ-2020-105889_Original_Images/._Box6.2
- EMBOJ-2020-105889_Original_Images/Box8/
- EMBOJ-2020-105889_Original_Images/Box8/EMBOJ-2020-105889_Box8_flowchartEGv2.xml
- EMBOJ-2020-105889_Original_Images/Box8/Icon
- __MACOSX/EMBOJ-2020-105889_Original_Images/Box8/
- __MACOSX/EMBOJ-2020-105889_Original_Images/Box8/._Icon
- EMBOJ-2020-105889_Original_Images/Box8/EMBOJ-2020-105889_Box8_flowchartEG.png
- __MACOSX/EMBOJ-2020-105889_Original_Images/._Box8
- EMBOJ-2020-105889_Original_Images/Box3.1/
- EMBOJ-2020-105889_Original_Images/Box3.1/Icon
- __MACOSX/EMBOJ-2020-105889_Original_Images/Box3.1/
- __MACOSX/EMBOJ-2020-105889_Original_Images/Box3.1/._Icon
- EMBOJ-2020-105889_Original_Images/Box3.1/EMBOJ-2020-105889_Box3-1_EC_twoways.png
- __MACOSX/EMBOJ-2020-105889_Original_Images/Box3.1/._EMBOJ-2020-105889_Box3-1_EC_twoways.png
- __MACOSX/EMBOJ-2020-105889_Original_Images/._Box3.1
- __MACOSX/._EMBOJ-2020-105889_Original_Images
