# Supplementary material for: Reproducible image handling and analysis
Source: EMBO J. 2021 Jan 22;40(3):e105889. doi: 10.15252/embj.2020105889 (PMC7849301; doi:10.15252/embj.2020105889)
Supplement: Supplementary file 1 — Source Data for Boxes [file EMBJ-40-e105889-s001.zip › EMBOJ-2020-105889_Original_Images/Box8/EMBOJ-2020-105889_Box8_flowchartEGv2.xml]

<?xml version="1.0" encoding="UTF-8"?>
<mxfile host="www.draw.io" modified="2019-12-06T17:02:10.837Z" agent="Mozilla/5.0 (Macintosh; Intel Mac OS X 10_13_6) AppleWebKit/537.36 (KHTML, like Gecko) Chrome/78.0.3904.108 Safari/537.36" version="12.3.8" etag="W6NW9bjGUUx1FfulgFH_" type="google" pages="1"><diagram id="0765ac06-a2f0-4a7b-bdcd-1ef094d27064" name="Page-1">7VhNj5swEP01XKuEryTHTZrdVuqqlVKp7dGBCXjXMJEx+eiv7xgGAst2tVLV5JBwQJ43M9ieN88hON4iOzxosU0fMQbluKP44HgfHdcNZyO6W+BYA74f1kCiZVxD4xOwkr+BQc5LShlD0Qs0iMrIbR+MMM8hMj1MaI37ftgGVX/WrUhgAKwioYboDxmblNFxODs5PoFMUp566k5qx1pEz4nGMuf5HNfbVFftzkTzLN5okYoY9x3IWzreQiOaepQdFqBsaZuy1Xn3f/G269aQm/ck8LILc2y2DjFVgk3UJsUEc6GWJ3QelXoHNn9sDcxkROMRjVOTKYZpen38yXhl/LLGh4DMds82sDBCmztLGQE55tBg91Ipzq9sbpJxUD0w7ppPYMyRAVEaJOi08i+I23Yujc+wQIW62qs3Wd6Fy1HraagmFuYbzNspPbY7maPqInxYcOagwFJHXFOXW1joBDjKqyFb7U4ak/QAmAHVjAI0KGHkrt+Xgts7aeNOFNOAWX6dcV7LTqiSH/pZqTKTOU2DOXkWqDVpqjJe9EbV2C31+1QaWG1Ftcs9nQP9FohFkbaxSqxBzVtxdCrJ8qAKE+ENzo3wXhKEkklOWEQkgH6LlR1oA4c3K954G4nyETaesr3vHAhNTNo5CyajfydpepPlGWTpDWXpX0qW3kCW31MNRUq/XDJPrlqJ7vSCSpzdlHgGJfpDJQaXUqI/UOLX9ZN9yaT3SKmoq69dj75/QT02/xBugvyvggyGggwvJchgIMhHEEWpwa6ZNlw4ttlCkVmZ1Xe7QSykfYktrlqrweyCWg0HxK0MtUZhZPQ6Z98Umuvma3LGs5XM04eGytf5mOMt/wA=</diagram></mxfile>
