# Supplementary material for: Reproducible image handling and analysis
Source: EMBO J. 2021 Jan 22;40(3):e105889. doi: 10.15252/embj.2020105889 (PMC7849301; doi:10.15252/embj.2020105889)
Supplement: Supplementary file 2 — Original_Images [file EMBJ-40-e105889-s002.zip]

Archive with 21 entries (11 files):
- EMBOJ-2020-105889_Original_Images/
- EMBOJ-2020-105889_Original_Images/Box4/
- EMBOJ-2020-105889_Original_Images/Box4/EMBOJ-2020-105889_Box4_flowchartEG.png
- EMBOJ-2020-105889_Original_Images/Box4/EMBOJ-2020-105889_Box4_flowchartEGv2.xml
- EMBOJ-2020-105889_Original_Images/Fig06/
- EMBOJ-2020-105889_Original_Images/Fig06/EMBOJ-2020-105889_Fig06figuremacro.png
- EMBOJ-2020-105889_Original_Images/Fig01/
- EMBOJ-2020-105889_Original_Images/Fig01/EMBOJ-2020-105889_Fig01_EC_twoways.png
- EMBOJ-2020-105889_Original_Images/Fig07/
- EMBOJ-2020-105889_Original_Images/Fig07/EMBOJ-2020-105889_Fig07workflowImages.png
- EMBOJ-2020-105889_Original_Images/Box6/
- EMBOJ-2020-105889_Original_Images/Box6/EMBOJ-2020-105889_box6_ZENODO_example.png
- EMBOJ-2020-105889_Original_Images/Fig02/
- EMBOJ-2020-105889_Original_Images/Fig02/EMBOJ-2020-105889_Fig02_circles_figure.png
- EMBOJ-2020-105889_Original_Images/Fig05/
- EMBOJ-2020-105889_Original_Images/Fig05/EMBOJ-2020-105889_Fig05_original.png
- EMBOJ-2020-105889_Original_Images/Fig05/EMBOJ-2020-105889_Fig05_enhanced.png
- EMBOJ-2020-105889_Original_Images/Fig04/
- EMBOJ-2020-105889_Original_Images/Fig04/EMBOJ-2020-105889_Fig04figure.png
- EMBOJ-2020-105889_Original_Images/Fig03/
- EMBOJ-2020-105889_Original_Images/Fig03/EMBOJ-2020-105889_Fig03_scientifig_v1.png
